# Supplementary material for: The Role of Vaccination Centers in a National Mass Immunization Campaign—Policymaker Insights from the German COVID-19 Pandemic Vaccine Roll-Out
Source: Vaccines (Basel). 2023 Sep 30;11(10):1552. doi: 10.3390/vaccines11101552 (PMC10611148; doi:10.3390/vaccines11101552)
Supplement: Supplementary file 1 [file vaccines-11-01552-s001.zip]

Archive with 3 entries (3 files):
- S1_Supplement_S1_vaccines-2600323_edited - revisions 1_vF_proof.pdf
- S2_Supplement_S2_Semi-structured interview guide_vF_proof.pdf
- S3_Supplement_S3_Table_Additional Quotes from Experts_vF_proof.pdf
